# Supplementary material for: The Structural Basis of Binding Stability and Selectivity of Sarolaner Enantiomers for Ctenocephalides felis RDL Receptors
Source: Molecules. 2025 Jun 26;30(13):2756. doi: 10.3390/molecules30132756 (PMC12250689; doi:10.3390/molecules30132756)
Supplement: Supplementary file 1 [file molecules-30-02756-s001.zip]

Archive with 1 entries (1 files):
- molecules-3711772-supplementary.pdf
